# Supplementary material for: Ligand induced dissociation of the AR homodimer precedes AR monomer translocation to the nucleus
Source: Sci Rep. 2019 Nov 13;9:16734. doi: 10.1038/s41598-019-53139-9 (PMC6853983; doi:10.1038/s41598-019-53139-9)
Supplement: Supplementary file 2 — Supplemental movie [file 41598_2019_53139_MOESM2_ESM.zip]

Archive with 3 entries (2 files):
- supplemental movie.pptx
- __MACOSX/
- __MACOSX/._supplemental movie.pptx
